# Supplementary material for: A Study on Gentiana dahurica Fisch Ethanol Extract Alleviating Alcoholic Liver Disease in Mice: A Metabolomic Analysis of the Liver
Source: Evid Based Complement Alternat Med. 2021 Jun 29;2021:5569538. doi: 10.1155/2021/5569538 (PMC8260312; doi:10.1155/2021/5569538)
Supplement: Supplementary Materials — “Supplementary information 1” contains the PCA results and Pearson correlation analysis of quality control samples. “Supplementary information 2” provides information on the content of all metabolites. [file 5569538.f1.zip]

Archive with 3 entries (3 files):
- 5569538.f1/Supplementary information 1.docx
- 5569538.f1/Supplementary information 2 (Negative ion mode).docx
- 5569538.f1/Supplementary information 2 (Positive ion mode).docx
